# Supplementary material for: Endogenous Interleukin-33 Acts as an Alarmin in Liver Ischemia-Reperfusion and Is Associated With Injury After Human Liver Transplantation
Source: Front Immunol. 2021 Sep 21;12:744927. doi: 10.3389/fimmu.2021.744927 (PMC8491545; doi:10.3389/fimmu.2021.744927)
Supplement: Supplementary file 1 [file DataSheet_1.zip]

Archive with 9 entries (9 files):
- Supp Figure 1.docx
- Supp Figure 2.docx
- Supp Figure 3.docx
- Supp Figure 4.docx
- Supp Table 1.docx
- Supp Table 2.docx
- Supp Table 3.docx
- Supp Table 4.docx
- Supplementary Methods.docx
